# Supplementary material for: Evaluation of the binding interactions between Plasmodium falciparum Kelch-13 mutant recombinant proteins with artemisinin
Source: PLoS One. 2024 Aug 15;19(8):e0306975. doi: 10.1371/journal.pone.0306975 (PMC11326563; doi:10.1371/journal.pone.0306975)
Supplement: S1 Table — (A) Wild-type; (B) PfK13-N537I; (C) PfK13-V494I. (XLSX) [file pone.0306975.s002.xlsx]

## Sheet: Sheet1
S1 Table. Raw data of binding evaluation with ITC method. (A) Wild-type; (B) PfK13-N537I; (C) PfK13-V494I
(A) 3 µm WT sample (protein) with 30 µm ART (ligand)				(B) 3 µm PfK13-N537I sample (protein) with 30 µm ART (ligand)				(C) 3 µm PfK13-V494I sample (protein) with 30 µm ART (ligand)
Region	Q (µJ)	inj volume (µL)		Region	Q (µJ)	inj volume (µL)		Region	Q (µJ)	inj volume (µL)
1	1.40808	2.5		1	-2.34413	2.5		1	-1.19949	2.5
2	2.79536	2.5		2	-3.36119	2.5		2	-1.78436	2.5
3	1.60901	2.5		3	-2.844	2.5		3	-2.28776	2.5
4	1.12539	2.5		4	-3.13557	2.5		4	-2.81884	2.5
5	0.986962	2.5		5	-3.2978	2.5		5	-2.50941	2.5
6	0.612969	2.5		6	-3.29249	2.5		6	-1.92107	2.5
7	0.066117	2.5		7	-3.27382	2.5		7	-2.05816	2.5
8	0.869662	2.5		8	-3.34765	2.5		8	-2.3192	2.5
9	1.13385	2.5		9	-3.02377	2.5		9	-1.93878	2.5
10	1.27093	2.5		10	-3.23666	2.5		10	-1.56539	2.5
11	1.30256	2.5		11	-3.57257	2.5		11	-2.67425	2.5
12	1.67561	2.5		12	-3.49478	2.5		12	-1.9321	2.5
13	1.67429	2.5		13	-3.03814	2.5		13	-2.02565	2.5
14	1.666	2.5		14	-2.91139	2.5		14	-2.14044	2.5
15	0.427882	2.5		15	-2.30271	2.5		15	-2.62343	2.5
16	0.584522	2.5		16	-2.89027	2.5		16	-2.41473	2.5
17	0.860222	2.5		17	-3.84797	2.5		17	-2.17429	2.5
18	1.81294	2.5		18	-3.90722	2.5		18	-1.94295	2.5
19	0.15671	2.5		19	-3.98556	2.5		19	-3.02249	2.5
20	0.428962	2.5		20	-3.99702	2.5		20	-2.5973	2.5
