# Supplementary material for: Evaluation of the binding interactions between Plasmodium falciparum Kelch-13 mutant recombinant proteins with artemisinin
Source: PLoS One. 2024 Aug 15;19(8):e0306975. doi: 10.1371/journal.pone.0306975 (PMC11326563; doi:10.1371/journal.pone.0306975)
Supplement: S2 Table — (A) PfK13-N537I; (B) WT; (C) PfK13-V494I. (XLSX) [file pone.0306975.s003.xlsx]

## Sheet: Sheet1
S2 Table. Raw data for Fluorescence Spectrometry showing fluorescence intensity of PfK13 proteins post-binding with ART. (A) PfK13-N537I; (B) WT; (C) PfK13-V494I
(A) 1% DMSO 3 µM PfK13-N537I 30 µM ART 900 V factors 9 slits 5			(B) 1% DSMO 3 µM WT 30 µM ART factors 9 900 V slits 5			(C)1% DSMO 3 µM PfK13-V494I 30 µM ART 900 V factor 9 slits 5
Wavelength (nm)	Intensity (a.u.)		Wavelength (nm)	Intensity (a.u.)		Wavelength (nm)	Intensity (a.u.)
308.92	44.6317		308.92	16.6631		308.92	44.1177
309.84	44.4255		309.84	16.7111		309.84	43.7536
310.93	45.3135		310.93	17.2224		310.93	43.7188
311.87	46.3124		311.87	17.5768		311.87	44.6029
312.96	47.3209		312.96	17.809		312.96	46.378
313.9	48.4519		313.9	18.2962		313.9	49.2834
314.84	49.5461		314.84	18.6186		314.84	52.7568
315.93	50.8005		315.93	19.5503		315.93	56.5522
316.87	51.974		316.87	20.336		316.87	61.2268
317.96	53.5572		317.96	21.6204		317.96	66.5149
318.9	56.175		318.9	23.0657		318.9	71.6161
319.84	59.1115		319.84	24.1862		319.84	78.1019
320.92	61.8356		320.92	25.5158		320.92	83.9721
321.84	64.3183		321.84	27.2213		321.84	88.8337
322.92	66.9152		322.92	28.7214		322.92	93.9623
323.84	69.5084		323.84	30.2339		323.84	98.2188
324.92	71.8451		324.92	31.2649		324.92	103.003
325.84	74.0384		325.84	32.2288		325.84	106.181
326.92	76.0992		326.92	32.7496		326.92	109.155
327.84	76.7802		327.84	33.0206		327.84	112.844
328.92	76.9919		328.92	33.4766		328.92	115.967
329.84	77.7289		329.84	33.4465		329.84	119.237
330.92	78.3271		330.92	33.4034		330.92	122.652
331.84	78.7048		331.84	33.088		331.84	125.869
332.92	79.2461		332.92	32.796		332.92	129.882
333.84	79.1737		333.84	32.4297		333.84	132.694
334.92	79.6163		334.92	31.922		334.92	136.303
335.84	79.8844		335.84	31.7154		335.84	139.233
336.92	80.9023		336.92	31.8329		336.92	140.867
337.84	81.1429		337.84	31.6521		337.84	142.41
338.92	80.7725		338.92	31.725		338.92	143.908
339.84	81.6623		339.84	31.8916		339.84	145.534
340.92	81.9725		340.92	32.0046		340.92	145.143
341.84	82.1091		341.84	32.1176		341.84	144.303
342.92	82.5886		342.92	32.2192		342.92	143.391
343.84	82.067		343.84	32.5766		343.84	142.288
344.92	81.7296		344.92	32.6554		344.92	140.91
345.84	81.5465		345.84	32.3791		345.84	140.612
346.92	81.6013		346.92	32.4713		346.92	140.165
347.84	81.5356		347.84	32.398		347.84	139.698
348.92	81.162		348.92	32.5505		348.92	139.224
349.84	80.9242		349.84	32.1829		349.84	139.766
350.92	81.2649		350.92	31.9578		350.92	140.358
351.84	81.518		351.84	31.865		351.84	140.617
352.92	81.7578		352.92	31.9691		352.92	141.596
353.84	81.1366		353.84	32.0565		353.84	141.863
354.92	81.1718		354.92	32.1587		354.92	141.016
355.84	81.0424		355.84	32.0253		355.84	140.521
356.92	81.0555		356.92	31.8922		356.92	138.981
357.84	79.9464		357.84	31.4843		357.84	137.855
358.92	78.8649		358.92	31.3437		358.92	135.431
359.84	76.879		359.84	31.3864		359.84	133.35
360.9	74.8684		360.9	30.8419		360.9	131.002
361.96	73.7245		361.96	30.2363		361.96	128.229
362.87	72.0841		362.87	29.4938		362.87	125.37
363.93	70.0582		363.93	29.0702		363.93	122.578
364.84	68.3762		364.84	28.2426		364.84	118.834
365.9	66.3973		365.9	27.6345		365.9	116.559
366.96	64.7149		366.96	27.0381		366.96	113.14
367.87	63.6741		367.87	26.5858		367.87	110.454
368.93	62.5176		368.93	26.128		368.93	107.705
369.84	61.5693		369.84	25.8418		369.84	105.968
370.92	59.7037		370.92	25.6499		370.92	103.302
371.84	58.959		371.84	25.3467		371.84	100.781
372.92	57.9581		372.92	25.0037		372.92	98.964
373.84	56.5781		373.84	24.7087		373.84	97.6623
374.92	55.4454		374.92	24.3676		374.92	94.8012
375.84	54.1316		375.84	23.7468		375.84	93.0312
376.92	52.7287		376.92	23.2883		376.92	91.4437
377.84	51.3676		377.84	22.6586		377.84	89.229
378.92	50.0846		378.92	22.1578		378.92	86.9244
379.84	49.3969		379.84	21.6327		379.84	84.0089
380.92	48.4982		380.92	21.1918		380.92	81.8396
381.84	47.1886		381.84	20.6445		381.84	79.7912
382.92	45.8229		382.92	20.5316		382.92	77.4456
383.84	44.8809		383.84	20.1865		383.84	76.1477
384.92	44.0362		384.92	19.7177		384.92	73.8797
385.84	42.9238		385.84	19.404		385.84	71.8648
386.92	42.1131		386.92	19.0308		386.92	69.3929
387.84	41.1031		387.84	18.5591		387.84	67.0653
388.92	40.2775		388.92	18.2981		388.92	65.4306
389.84	38.9655		389.84	17.8332		389.84	63.7338
390.9	37.863		390.9	17.3504		390.9	61.4164
391.96	36.9058		391.96	16.6982		391.96	59.0158
392.87	35.7353		392.87	16.375		392.87	56.545
393.93	35.0547		393.93	16.0461		393.93	54.6273
394.84	34.1035		394.84	15.6479		394.84	52.6781
395.9	33.4963		395.9	15.0776		395.9	51.4742
396.96	32.9998		396.96	14.9676		396.96	50.0482
